# Supplementary material for: Apprehending the NAD+–ADPr-Dependent Systems in the Virus World
Source: Viruses. 2022 Sep 7;14(9):1977. doi: 10.3390/v14091977 (PMC9503650; doi:10.3390/v14091977)
Supplement: Supplementary file 1 [file viruses-14-01977-s001.zip]

Archive with 1 entries (1 files):
- viruses-1876971-supplementary.pdf
